# Supplementary material for: Dynamic Interactions between Autophagosomes and Lipid Droplets in Chlamydomonas reinhardtii
Source: Cells. 2019 Aug 28;8(9):992. doi: 10.3390/cells8090992 (PMC6769876; doi:10.3390/cells8090992)
Supplement: Supplementary file 1 [file cells-08-00992-s001.zip]

Archive with 3 entries (3 files):
- Supplementary videos/Video S1.avi
- Supplementary videos/Video S2.avi
- Supplementary videos/Video S3.avi
